# Supplementary material for: Successful Treatment of Advanced Intrahepatic Cholangiocarcinoma With a High Tumor Mutational Burden and PD-L1 Expression by PD-1 Blockade Combined With Tyrosine Kinase Inhibitors: A Case Report
Source: Front Immunol. 2021 Sep 17;12:744571. doi: 10.3389/fimmu.2021.744571 (PMC8484748; doi:10.3389/fimmu.2021.744571)
Supplement: Supplementary file 1 [file Table_1.xlsx]

## Sheet: germline_snv
Sample No.	Gene symbol	Transcript name	Chromosome	Chromosome initiation site	Chromosome termination site	Reference allele	Mutant allele	c_dot	p_dot	Mutation frequency	Mutation Type
46980S01X6	DPYD	NM_000110	chr1	97981395	97981395	T	C	c.1627A>G	p.I543V	0.472906	Substitution
46980S01X6	UGT1A1	NM_000463	chr2	234669144	234669144	G	A	c.211G>A	p.G71R	0.426295	Substitution
46980S01X6	CHEK2	NM_007194	chr22	29095917	29095917	C	G	c.917G>C	p.G306A	0.516129	Substitution
46980S01X7	UGT1A3	NM_019093	chr2	234669144	234669144	G	A	c.868-6536G>A		0.485623	Substitution
46980S01X7	DPYD	NM_000110	chr1	97981395	97981395	T	C	c.1627A>G	p.I543V	0.53211	Substitution
46980S01X7	PRSS1	NM_002769	chr7	142460369	142460369	G	A	c.542G>A	p.S181N	0.449438	Substitution
46980S01X7	PRSS1	NM_002769	chr7	142460335	142460335	A	G	c.508A>G	p.K170E	0.505208	Substitution
